# Supplementary material for: A Systematic Review and Meta-Analysis of the Proportion Estimates of Disseminated Intravascular Coagulation (DIC) in Malaria
Source: Trop Med Infect Dis. 2023 May 23;8(6):289. doi: 10.3390/tropicalmed8060289 (PMC10301305; doi:10.3390/tropicalmed8060289)
Supplement: Supplementary file 1 [file tropicalmed-08-00289-s001.zip]

Archive with 4 entries (4 files):
- Supplementary Figures.pdf
- Table S1. Search terms.pdf
- Table S2. Details of the studies_29-4-2023.xlsx
- Table S3. Quality of the included studies_2-4-2023.xlsx
