# Supplementary material for: A Systematic Review and Meta-Analysis of the Proportion Estimates of Disseminated Intravascular Coagulation (DIC) in Malaria
Source: Trop Med Infect Dis. 2023 May 23;8(6):289. doi: 10.3390/tropicalmed8060289 (PMC10301305; doi:10.3390/tropicalmed8060289)
Supplement: Supplementary file 1 [file tropicalmed-08-00289-s001.zip › Table S2. Details of the studies_29-4-2023.xlsx]

## Sheet: Sheet1
No.	Author	Publication year	Year trend	Country	Continent	Conduction year	Study design	Participants	Age range	Age groups	N participants	N malaria	Total number of malaria	Plasmodium spp.	Methods for malaria	Criteria for DIC	Method for DIC	Brand/product	N malaria with DIC	Clinical status	Complication of severe malaria	Number of DIC	Number of malaria	DIC score
1	Ahad et al., 2022	2022	2010-2022	Pakistan	Asia	2019-2020	Cross-sectional study	Adult patients presented with malaria in emergency or outpatient department	- 18-30 years = 84/137 (61.3%) - 31-60 years = 53/137 (38.7%)	Adult	Malaria patients = 137	Malaria patients = 137	137	P. falciparum, P. vivax	Microscopy	Plasma D dimer level > 200ng/ml.	D-dimer	Not specified	Malaria patients = 35/137 (25.5%)	Severe and non-severe malaria		35	137	Not specified
2	Ali et al., 2008	2008	2000-2009	Pakistan	Asia	2003-2005	Prospective observational study	Adult patients with P. falciparum malaria	13-70 (mean ± SD = 32 ± 13.89) years - Parasite density < 5% = 30.06±14 years - Parasite densities 5% - 10% = 30.04±11.04 years - Parasite density >10% = 36.47±15.61 years	Adult	Malaria patients = 76	In total 76 malaria patients - Parasite density < 5% = 31 - Parasite densities 5% - 10% = 22 - Parasite density >10% = 23	76	P. falciparum	Microscopy	Not specified	- Prothrombin time - D-dimer - Bleeding time	Not specified	- Parasite density < 5% = 0/31 (0%) - Parasite densities 5% - 10% = 2/22 (9.09%) - Parasite density >10% = 5/23 (21.74%)	Severe and non-severe malaria		7	76	Not specified
3	Amano et al., 1981	1981	Before 2000	Congo	Africa	Not specified	Cross-sectional study	Congolaise patients with uncomplicated P. falciparum malaria	- 43 patients < 9 years old - 41 patients > 10 years old	All age range	Malaria patients = 84	In total 84 malaria patients - Grade I (laboratory malaria) = 1 - Grade II (typical malaria) = 58 - Grade III (severe malaria) = 22 - Grade IV (fatal malaria) = 0 - Undivided = 3	84	P. falciparum	Microscopy	- FDP 10-40 ug/ml - PT prolonged > 2sec - fibrinogen < 150 mg/dL - Plt count < 69/10 OF	- FDP - PT -Fibrinogen -Plt count	- Thrombowellco test - Quick's method - Clottable protein assay method - 10 oil immersion field method	Malaria patients = 0/84	Severe and non-severe malaria		0	84	*Relations between FDP level and the other observations were not significant in cases with raised serum FDP levels.
4	Arslan et al., 2013	2013	2010-2022	Turkey	Asia	2002-2012	Retrospective observational study	Patients diagnosed with P. falciparum malaria	15-84 (mean ± SD = 36.57±11.14) years	Adult	Falciparum malaria patients = 70	In totoal 70 malaria patients - Died = 6 - Survived = 64	70	P. falciparum	Microscopy	Not specified	Not specified	Not specified	5/70 malaria patients had DIC - Died = 4/6 - Survived = 1/64	Severe and non-severe malaria	Fatal malaria	5	70	Not specified
5	Beale et al., 1972	1972	Before 2000	Singapore	Asia	1970-1971	Cross-sectional study	Patients with malaria	13-40 years	All age range	Malaria patients = 33	Malaria patients = 33 - P. falciparum = 8 - P. vivax = 24 - Mixed = 1	33	P. falciparum, P. vivax, mixed infections	Microscopy	Not specified	- PT - Fibrinogen - Plt count	- Simplastin - Fibrindex	Malaria patient with DIC = 0/33	Non-severe malaria		0	33	*PT and fibrinoen were essentially normal in every patient.
6	Butler et al., 1973	1973	Before 2000	USA	North America	Not specified	Cross-sectional study	Patients with acute P. falciparum malaria	19-28 years	Adult	Malaria patients = 53	Malaria patients = 53	53	P. falciparum	Peripheral smear	Classical DIC with bleeding diathesis and severe thrombocytopenia, hypofibrinogenemia, prolong PT and PTT, fibrin split product and enhanhanced fibrinolysis	- Plt count - Fibrionogen (113-380 mg/100 ml) - PT - PTT - Serial TT (0-8 s at start, 0-8 s at 0-15 min, 0-30 s at 30 min) - ELT (> 2hrs) - Fibrin split product	- Counting method - Turbidometeic method - Quick's method - Nye's method - Reid's method - Celender and Guest method - Modification of precipitin test	Malaria patient with DIC = 0/53	Non-severe malaria		0	53	*In most patients, abnormal coagulation test sporadically observed were not accompanied by abnormalities of other tests.
7	Clements et al., 1994	1994	Before 2000	Thailand	Asia	Not specified	Cross-sectional study	Adult patients with severe P. falciparum malaria	18-45 (mean ± SD = 31±11) years	Adult	Malaria patients = 22	Severe falciparum malaria = 22	22	P. falciparum	Microscopy	Not specified	- PT - PTT - Bleeding evident	Not specified	Malaria patients with DIC = 4/22	Severe malaria	≥ 2 complications, fatal malaria	4	22	Not specified
8	Das et al., 2018	2018	2010-2022	India	Asia	2002-2005	Cohort study	Complicated malaria patients (multi organ dysfunction)	MOD with overt bleeding = 29.5 years MOD withut overt bleeding = 33.0 years	Adult	Malaria patients = 120	In total 120 multiprgan dysfunction malaria patients - with overt bleeding = 54 - without overt bleeding = 60	120	P. falciparum	Microscopy, RDT	- Prolonged PT - Prolong PTT - Elevated D-dimer - Thrombocytopenia	- PT - PTT - D-dimer - Bleeding time - Clotting time - Plt count	- Tulip diagnostics, India - capillary tube method	MOD with overt bleeding = 43/54	Severe malaria	≥ 2 complications, bleeding	43	54	Not specified
9	Dube et al., 2011	2011	2010-2022	India	Asia	Not specified	Prospective observational study	Patients fulfilling one or more of the WHO criteria for severe P. falciparum malaria	>15 years	Adult	Malaria patients = 34	P.falciparum = 34	34	P. falciparum	Microscopy	Not specified	Coagulation study	Not specified	Malaria patients with DIC = 4/34	Severe malaria	≥ 2 complications	4	34	Not specified
10	Goljan et al., 2006	2006	2000-2009	Poland	Europe	1991-2005	Cross-sectional study	Patients with the diagnosis of malaria	- Men = 23-70 years - Women = 29-69 years	Adult	Malaria patients = 169 - severe malaria = 36 (21.3%)	- P. falciparum = 119 - P. vivax = 35 - P. malariae = 5 - P. ovale = 3 - P. falciparum + P. vivax = 5 - P. falciparum + P. malariae = 1 - P. falciparum + P. ovale = 1	169	P. falciparum, P. vivax, P. malariae, P. ovale, mixed infections	Microscopy, RDT, PCR, ELISA	Not specified	Not specified	Not specified	In total of 36 severe malaria - DIC 4/36	Severe malaria	≥ 2 complications	4	36	Not specified
11	Jain et al., 2016	2016	2010-2022	India	Asia	2013-2014	Prospective observational study	Fever cases suspected to have malaria	18-85 (38.29±16.8) years	Adult	Malaria patients = 134	- P. falciparum = 81 - P. vivax = 48 - Mixed falciparum and vivax =5	134	P. falciparum, P. vivax, mixed infections	Microscopy, RDT	Spontaneous bleeding from gums, nose, gastrointestinal tract, or laboratory evidence of DIC	Coagulation profile	Not specified	DIC was observed in 2/134 malaria patients - P. falciparum = 1/81 - P. vivax = 1/48 - Mixed falciparum and vivax = 0/5	Severe and non-severe malaria		2	134	Not specified
12	Kapoor et al., 2012	2012	2010-2022	India	Asia	2010-2011	Retrospective observational study	Pediatric patients with AKI malaria	1 month - 10 years (mean ± SD = 75±32 months)	Children	Complicated malaria parients = 37 - malaria wih AKI = 18 - malaria without AKI = 19	In total of 18 AKI malaria - P.faciparum = 6 - P.vivax = 11 - Mixed = 1	37	P. falciparum, P. vivax, mixed infections	Microscopy	Not specified	- PT	Not specified	In 18 malaria with AKI, DIC was found in - P.faciparum = 3/6 - P.vivax = 1/11 - Mixed = 1/1 In 19 malaria without AKI - DIC = 2/19	Severe malaria	Acute renal failure	5	18	Not specified
13	Kaushik et al., 2013	2013	2010-2022	India	Asia	2010-2011	Prospective observational study	All cases of fever suspected of having malaria	18-82 (mean ± SD = 41.59±18.17) years	Adult	Malaria cases = 369/1079 - P.vivax = 195 (AKI = 63) - P.falciparum = 174 (AKI = 80)	Malaria = 369 - P.vivax = 195 (AKI = 63) - P.falciparum = 174 (AKI = 80)	369	P. vivax	Microscopy, RDT	- Increase PT >1 min - Increase APTT >1 min - FDP - Thrombocytopenia (<20000/ul) - D-dimer positive - Schistocyte in blood film	- Increase PT - Increase APTT - FDP - Platelet count - D-dimer - Blood smear	Not specified	In 63 P. vivax with AKI patients - DIC = 5/63 (die 2, survived 3)	Severe malaria	Acute renal failure	5	63	Not specified
14	Khan et al., 2013	2013	2010-2022	India	Asia	2003-2011	Retrospective observational study	Patients with AKI and smear positive malaria	Mean ± SD 30±11.23 years	Adult	Total cases of AKI = 452 - AKI with malaria = 100	In total 100 AKI with malaria - P. falciparum = 76 - P.vivax = 11 - Mixed = 13	100	P. falciparum, P. vivax, mixed infections	Microscopy	Not specified	Coagulation profile - Ptl count - PT	Not specified	In 100 AKI with malaria - DIC = 5 (died 4, survived 1)	Severe malaria	Acute renal failure	5	100	Not specified
15	Koh et al., 2004	2004	2000-2009	Malaysia	Asia	1996-2001	Retrospective observational study	All cases of malaria admitted to the ICU of the Sarawak General Hospital	- P.faciparum = 15-75 (mean = 38.6) years	Adult	Severe malaria patients = 31	- P.falciparum = 28 - P.vivax = 2 - Mixed = 1	31	P. falciparum, P. vivax, mixed infections	Microscopy	Not specified	- Platelet count - PT - Partial thromboplastin time	Not specified	In 28 falciparum patients - DIC = 8/28 In 2 of vivax patients - DIC = 1/2	Severe malaria	≥ 2 complications	9	30	Not specified
16	Krishnan et al., 2003	2003	2000-2009	India	Asia	Not specified	Prospective observational study	All patients admitted to the medical ICU of a tertiary care university hospital in Mumbai (India) with P. falciparum malaria	12-90 years	Adult	Malaria patients = 301	- P.falciparum = 301	301	P. falciparum	Microscopy	Not specified	Not specified	Not specified	In 301 P.falciparum -DIC = 39/301 (died = 34)	Severe malaria	≥ 2 complications, fatal malaria	39	301	Not specified
17	Kueh et al., 1982	1982	Before 2000	Singapore	Asia	1980-1981	Prospective observational study	Patients with malaria admitted to the medical unit of Singapore General Hospital	mean age 26 years	Adult	Acute malaria patients = 30	- P.falciparum = 12 - P.vivax = 17 - Mixed = 1	30	P. falciparum, P. vivax, mixed infections	Microscopy	- Platelet counts < 10 x 109/1 - Prolonged PT and PTT - Abnormal thrombin, fibrinogen and FDP	- Platelet count - PT - PTT - TT	Not specified	- Malaria patients with DIC = 0/30	Non-severe malaria		0	30	2 patients had thrombocytopenis, prolonged PT and PTT, but no evidence of DIC because TT, levels of fibrinogen and FDP were normal.
18	Lopez-Velez et al., 1999	1999	Before 2000	Spain	Europe	1989-1995	Prospective observational study	Imported cases of malaria diagnosed at a referral teaching hospital in Madrid, Spain.	- Immigrants (IMM) = 1-73 (mean = 17) years - Short-term traveler (STT) = 4-71 (mean = 32) years - Long-term traveler (LTT) = 15-62 (mean = 27) years - Expatriated (EXP) = 34-65 (mean = 56) years	Adult	Malaria patients = 160 - IMM =60 - Spanish = 100 (STT = 60, LTT = 27, EXP = 13)	- P.falciparum = 98 - P.vivax = 19 - P.ovale = 17 - P.malariae = 8 - P.spp. = 10 - Mixed = 8	160	P. falciparum, P. vivax, P. malariae, P. ovale, Plasmodium spp. (unidetified), mixed infections	Microscopy	Not specified	Not specified	Not specified	- Malaria patients with DIC = 1/160	Severe and non-severe malaria		1	160	Not specified
19	Manan et al., 2006	2006	2000-2009	Pakistan	Asia	2003-2004	Cross-sectional study	Adult patients with ARF and malarial parasite	16-65 (mean±SD=32±12.61) years	Adult	Patients with acute renal failure (ARF) = 237	ARF with malaria = 46/237 (19.4%)	46	P. falciparum	Microscopy	Not specified	- PT - Partial activated thromboplastin time - D-dimer - Plt count	Not specified	- Malaria with ARF = 6/46 (13.04%)	Severe malaria	Acute renal failure	6	46	Not specified
20	Milner Jr et al., 2014	2014	2010-2022	Malawi	Africa	1996-2010	Case-control study	Autopsy of children	Not specified		Autopsy = 103 - CM1 (CCM with sequestration of parasitized red blood cells (PRBCs) in the brain) = 13 - CM2 (CCM with sequestration of PRBCs in the brain and the presence of cerebral microthrombi, ring hemorrhages and extraerythrocytic malaria pigment) = 41 - CM3 (CCM with no sequestration of PRBCs in the brain) = 20 - SMA (severe malarial anemia) = 4 - Non-malarial coma = 17 - incidental parasit…	- CM1 = 13 - CM2 = 41 - CM3 = 20 - SMA = 4	103	P. falciparum	Microscopy	Capillary microthrombi occurring in two or more organs	Histological sections were independently assessed by two pathologists and scored semi-quantitatively for the presence of intravascular thrombi	Not specified	- DIC in CM2 = 25/40 (63%) - DIC was seen in < 10% of all other diagnostic categories.	Severe malaria	Fatal malaria	25	40	Not specified
21	Mohanty et al., 1988	1988	Before 2000	India	Asia	Not specified	Cohort study	Patients with acute malaria	- Malaria patients = 4-56 years - Healthy control = 20-50 years	All age range	- Malaria patients = 25 - Healthy Control = 80 - Non-malarial fever = 5	- P.falciparum = 15 - P.vivax = 9 - Mixed = 1	25	P. falciparum, P. vivax, mixed infections		Not specified	- Plt count - FDP - APTT - PTI	- Phase-contrast microscope - Tanned red cell heagglutination inhibition	DIC found in - P. falciparum = 2/15 - P. vivax = 0/9 - Mixed = 0/1	Severe and non-severe malaria		2	25	Not specified
22	Mohapatra et al., 2013	2013	2010-2022	India	Asia	Not specified	Prospective observational study	Patients with diagnosis of malaria	N/A		P. vivax patients = 31	P.vivax = 31 - Complicated = 17 - Uncomplicated = 14	31	P. vivax	Microscopy, RDT, QBC	- TEG (Thromboelastography) coagulation index (CI) by CI = 0.3258R−0.1886K + 0.1224MA + 0.0759α − 7.7922 - The International society for haemostasis and thrombosis (ISTH) scoring	- TEG: documents the initial fibrin formation, clot strengthening, and fibrin-platelet bonding, and clot lysis detecting hypocoagulation, normal coagulation, hypercoagulation, and fibrinolysis - PT - APTT - FDP - D-dimer	Not specified	Among 23 case of thrombocytopenia - Non-overt (early DIC) = 18/23 by TEG - Non-overt DIC 17/23 by conventional methods * Only 1/31 complained of haemorrhagic manifestation and was clinically diagnosed to have DIC	Severe and non-severe malaria		1	31	- TEG score Normal value of CI ranges from −3.0 to 3.0 CI > +3 = Hypercoagulable condition (early/non−overt DIC) CI < −3 = Hypocoagulable condition (late/overt DIC) - ISTH score score ≥5 = Overt DIC score <5 = Non-overt DIC
23	Moxon et al., 2015	2015	2010-2022	Malawi	Africa	2008-2011	Cohort study	Children	6 months to 12 years	Children	- Retinopathy-positive CM = 140 - Retinopathy-negative CM = 36 - Non-malarial coma = 14 - Uncomplicated malaria (UM) = 91 - Mild non-malarial febrile illness = 85 - Healthy controls = 36	- Retinopathy-positive CM = 140 - Retinopathy-negative CM = 36 - UM = 91	267	P. falciparum	Microscopy, RDT	ISTH criteria • Platelet count (>100 = 0; <100 = 1; < 50 = 2) • Elevated fibrin related marker (e.g. D-dimers; fibrin degradation products) (no increase = 0; moderate increase = 2; strong increase = 3) • Prolonged prothrombin time (< 3 s = 0; > 3 but < 6 s = 1; > 6 s = 2) • Fibrinogen level (>1.0g L–1 = 0; < 1.0g L–1 = 1)	- PT - Fibrinogen level - Soluble fibrin marker (fibrin monomers, D-dimers, fibrin, FDP) - Plt count	- MDA180 analyser (Stago, Dusseldorf, France) - Claus method - STA Compact CT analyzer (Stago)	- Retinopathy-positive CM = 19/98 (19%) - Retinopathy-negative = 2/26 (8%)	Severe malaria	Cerebral malaria	21	176	- score ≥5 = Overt DIC - score <5 = Non-overt DIC
24	Naqvi et al., 2003	2003	2000-2009	Pakistan	Asia	1990-1999	Cross-sectional study	Patients with acute renal fialure (ARF) who had history and clinical findings suggestive of malaria	5-75 (mean ± SD = 33.5±17.2) years	All age range	Total of 2098 ARF patients - ARF malaria = 124	In 124 ARF malaria - P.falciparum = 121 - P.vivax = 3	124	P. falciparum, P. vivax	Microscopy	- Low platelet - Prolonged PT - Raised D-dimer.	- PT - PTT - D-dimer	Not specified	DIC 38/124 ARF malaria - DIC in died group = 19/32 - DIC in survived group = 19/92	Severe malaria	Acute renal failure	38	124	Not specified
25	Nigam et al., 2018	2018	2010-2022	India	Asia	2016-2017	Prospective observational study	All cases of fever suspected to have malaria	In AKI malaria < 30 yo: P.falciparum = 25/43, P.vivax = 31/58 31 - 45yo: P.falciparum =9/43, P.vivax = 13/58 36 - 60yo: P.falciparum =5/43, P.vivax = 10/58 > 60yo: P.falciparum =4/43, P.vivax = 4/58	All age range	A total of 420 malaria patients - 200 patients of P. falciparum - 220 patients of P. vivax	In 200 falciparum patients - AKI = 43/200 In 220 vivax patients - AKI = 58/220	420	P. falciparum, P. vivax	Microscopy, RDT	Not specified	Coagulation profile	Not specified	In 43 of AKI with P.falciparum - DIC 17/43 (36.53%) (died = 3) In 58 of AKI with P.vivax - DIC = 17/58 (29.31%) (died = 2)	Severe malaria	Acute renal failure	34	101	Not specified
26	Prasad et al., 2016	2016	2010-2022	India	Asia	2010-2013	Cohort study	Children patients with severe P. falciparum malaria	2-14 years	Children	Severe P.falciparum patients = 156	In total of 156 severe P.falciparum patients - AKI malaria = 31 - Non-AKI malaria = 125	156	P. falciparum	Microscopy, RDT	- Bleeding manifestations - Deranged prothrombin time and APTT	- PT - APTT	Not specified	In 31 AKI malaria - DIC = 9/31 (29%) In 125 Non-AKI malaria - DIC = 4/125 (3.2%)	Severe malaria	Acute renal failure	13	156	Not specified
27	Pukrittayakamee et al., 1989	1989	Before 2000	Thailand	Asia	1987-1988	Prospective observational study	Patients with P. falciparum malaria	15-55 (mean = 28) years	Adult	Acute falciparum malaria patients = 52	In 52 falciparum malaria patients - severe = 12 - moderate = 16 - mild = 24	52	P. falciparum	Microscopy	Not specified	- PT - PTT - fibrinogen - FDP - Platelet count	- Quick - Langdell - Clauss - Mersky - Improved Neubauer counting chamber	In 52 malaria patients - DIC = 0/52	Severe and non-severe malaria		0	52	Not specified
28	Santos et al., 2012	2012	2010-2022	Portugal	Europe	1990-2011	Retrospective observational study	Patients suffering from malaria	- 3 Children = 1, 9, 11 years - 50 Adult = 20-71 years - 6 Older = >60 years	All age range	In total 284 malaria patients - severe malaria = 59/284	Severe malaria = 59	284	P. falciparum	Microscopy	Not specified	Not specified	Not specified	In 59 severe malaria - DIC = 7/59	Severe malaria	≥ 2 complications	7	59	Not specified
29	Siqueira et al., 2015	2015	2010-2022	Brazil and India	South America and Asia	2009-2011	Cohort study	Patients admitted with P. vivax mono-infection at reference centers in Manaus (Amazon - Brazil) and Bikaner (Rajasthan - India)	- 88% > 12 years - 12% < 12 years	All age range	Total patients = 778 - Brazil = 316 - India = 462	In total 778 malaria patients - Severe mlaria = 197/778 (Brazil = 40/316, India = 157/462)	778	P. vivax	Microscopy, PCR	- Prolonged aPTT - Platelet < 50x109/L - Elevated FDP	- Platelet count - APTT - FDP	Not specified	- Brazil = 2/40 - India = 0/157	Severe malaria	≥ 2 complications	2	197	Not specified
30	Srichaikul et al., 1975	1975	Before 2000	Thailand	Asia	Not specified	Cross-sectional study	Patients with P. falciparum malaria	14-40 years	Adult	Malaria patients = 21	In total 21 malaria patients - Investigated during parasitemic = 18 - In vestigated after parasitemic = 4	21	P. falciparum		- Low plt < 100000/ul - Abnormal PT - Prolonged PTT - Increased FDP	- Platelet count - PTT - PT - Ffibrinogen - Euglobulin clot lysis - FDP	Not specified	In 21 malaria patients - DIC = 6/21	Severe and non-severe malaria		6	21	Not specified
31	Vicas et al., 2005	2005	2000-2009	USA	North America	1988-2000	Retrospective observational study	Patients with malaria seen at Grady Memorial Hospital in Atlanta, Georgia	0-58 (mean = 26.6) years	All age range	Malaria patients = 126 - Hospitalized patients = 72 (severe = 12/72)	- P falciparum = 66 - P vivax = 30 - P ovale = 5 - P malariae = 5 - Not identified = 20	126	P. falciparum, P. vivax, P. malariae, P. ovale, Plasmodium spp. (unidetified)	Microscopy	Not specified	Not specified	Not specified	In total 72 severe malaria patients - Bleeding and/or DIC 3/72 (4.2%)	Severe malaria	≥ 2 complications	3	72	Not specified
32	Vreeken et al., 1978	1978	Before 2000	Netherlands	Europe	1972-1977	Cross-sectional study	Non-immune patients with P. falciparum malaria	Not specified		Imported falciparum malaria = 9	P.falciparum = 9	9	P. falciparum		Presence of circulating fibrin monomers together with increased FDP concentrations, reduced platelet count and low concentrations of fibrinogen and factor V	- Plt count - fibrinogen - FDP - Fibrin monomer - Factor V	Not specified	In 9 malaria patients (2 severe and 7 non-severe) - DIC 0/9	Severe and non-severe malaria		0	9	*All had thrombocytopenia initially and some later had a decline in plasma fibrinogen concentrations but DIC was never detected.
33	Yeruva et al., 2016	2016	2010-2022	USA	North America	1998-2012	Retrospective observational study	Aalaria cases in adults at Howard University Hospital, USA	20-66 (mean = 37.57) years	Adult	Imported malaria patient = 37	- P falciparum = 31 (84%) - P vivax = 3 (8%)	37	P. falciparum, P. vivax	Microscopy	Not specified	Not specified	Not specified	In 37 malaria patients - Coagulopathy and DIC = 5.4% (2/37)	Severe and non-severe malaria		2	37	Not specified
34	Zaki et al., 2013	2013	2010-2022	India	Asia	2009	Retrospective observational study	Children with malaria	1 month - 12 years	Children	Malaria pateints = 227 - ARF malaria = 12 - malaria without ARF = 215	In 227 malaria patients - P.falciparum = 67 (29.51%) - P.vivax = 133 (58.59%) - Mixed = 27 (11.89%)	227	P. falciparum, P. vivax, mixed infections	Microscopy, RDT	Not specified	Not specified	Not specified	In 12 ARF malaria - DIC = 3/12 (25%) (died = 3) In 215 malaria without ARF - DIC = 6/215 (2.79%)	Severe malaria	Acute renal failure	9	227	Not specified
35	Farogh et al., 2009	2009	2000-2009	Pakistan	Asia	2003-2004	Cross-sectional study	Patients suffering from malaria	17-68 years	Adult	Malaria patients = 50	In 50 malaria patients - P.falciparum = 30 - P.vivax = 20	50	P. falciparum, P. vivax	Microscopy	Not specified	- Prothrombin time - APTT - FDP - D-dimer - etc	Not specified	In 50 malaria patinets - DIC = 1/50 (2%)	Severe and non-severe malaria		1	50	Not specified
36	Haider et al., 2012	2012	2010-2022	Pakistan	Asia	2011	Cross-sectional study	Patients diagnosed with P. falciparum malaria	15-88 (mean ± SD = 53 ± 11.20) years	Adult	Malaria patients = 100	P.falciparum = 100	100	P. falciparum	Microscopy	Not specified	Not specified	Not specified	In 100 malaria patients - DIC = 3/100 (3%)	Severe and non-severe malaria		3	100	Not specified
37	Kanodia et al., 2010	2010	2010-2022	India	Asia	Not specified (last 2 years)	Retrospective observational study	Patients having ARF with malaria	32 ± 12.61 years	Adult	Malaria patients with ARF = 100	- P.falciparum = 85 - P.vivax = 2 - Mixed infection = 13	100	P. falciparum, P. vivax, mixed infections	Microscopy	Not specified	Coagulation profile	Not specified	In 100 malaria patients - DIC = 24/100 (24%) (survived = 10, died = 14)	Severe malaria	Acute renal failure	24	100	Not specified
38	Mehta et al., 2001	2001	2000-2009	India	Asia	1999	Retrospective observational study	Patients having ARF with malaria	21-80 years	Adult	Malaria patients with ARF = 24	- P. falciparum = 16 - P. vivax = 3 - Mixed infection = 5	24	P. falciparum, P. vivax, mixed infections	Microscopy	Not specified	DIC profile	Not specified	In 24 malaria patients - DIC = 7 (all fatal malaria)	Severe malaria	Acute renal failure	7	24	Not specified
