# Supplementary material for: A Systematic Review and Meta-Analysis of the Proportion Estimates of Disseminated Intravascular Coagulation (DIC) in Malaria
Source: Trop Med Infect Dis. 2023 May 23;8(6):289. doi: 10.3390/tropicalmed8060289 (PMC10301305; doi:10.3390/tropicalmed8060289)
Supplement: Supplementary file 1 [file tropicalmed-08-00289-s001.zip › Table S3. Quality of the included studies_2-4-2023.xlsx]

## Sheet: Sheet 1
A meta-analysis of the proportion estimates of disseminated intravascular coagulation (DIC) in malaria Thitinat Duangchan1, Manas Kotepui1*, Suriyan Sukati1, Yanisa Rattanapan1, Kinley Wangdi2 1Medical Technology, School of Allied Health Sciences, Walailak University, Tha Sala, Nakhon Si Thammarat, Thailand 2Department of Global Health, National Centre for Epidemiology and Population Health, Coll…
No.	Studies	Score (out of 22)	Score (percentile)	Quality	Introduction			Methods									Results					Discussion				Other information
					Title and abstract	Background/rationale	Objectives	Study design	Setting	Participants	Variables	Data sources/ measurement	Bias	Study size	Quantitative variables	Statistical methods	Participants	Descriptive data	Outcome data	Main results	Other analyses	Key results	Limitations	Interpretation	Generalisability	Funding
1	Ahad et al., 2022	14	63.6364	Moderate	1	1	1	1	1	1	1	0	0	1	0	1	0	1	1	0	0	1	1	1	0	0
2	Ali et al., 2008	14	63.6364	Moderate	1	1	1	1	1	1	1	1	1	0	0	1	0	1	1	0	0	1	0	1	0	0
3	Amano et al., 1981	9	40.9091	Low	0	1	1	0	0	1	1	1	1	0	0	0	0	0	1	0	0	1	0	1	0	0
4	Arslan et al., 2013	11	50	Moderate	0	1	1	0	1	1	0	0	0	0	0	1	0	1	1	0	0	1	0	1	1	1
5	Beale et al., 1972	10	45.4545	Low	0	1	1	0	1	1	1	1	1	0	0	0	0	0	1	0	0	1	0	1	0	0
6	Butler et al., 1973	8	36.3636	Low	0	1	1	0	0	1	1	1	0	0	0	0	0	0	1	0	0	1	0	1	0	0
7	Clements et al., 1994	10	45.4545	Low	0	1	1	0	0	1	1	1	1	0	0	1	0	0	1	0	0	1	0	1	0	0
8	Das BP et al., 2018	12	54.5455	Moderate	1	1	1	0	1	1	1	1	0	0	0	1	0	1	1	0	0	1	0	1	0	0
9	Dube et al., 2011	9	40.9091	Low	1	1	1	1	0	1	1	0	0	0	0	0	0	0	1	0	0	1	0	1	0	0
10	Goljan et al., 2006	7	31.8182	Low	0	1	1	0	1	1	0	0	0	0	0	0	0	0	1	0	0	1	0	1	0	0
11	Jain et al., 2016	15	68.1818	Moderate	1	1	1	1	1	1	1	0	1	0	0	1	0	1	1	0	1	1	0	1	0	1
12	Kapoor et al., 2012	11	50	Moderate	1	1	1	0	1	1	1	0	0	0	0	1	0	0	1	0	0	1	1	1	0	0
13	Kaushik et al., 2013	16	72.7273	Moderate	1	1	1	1	1	1	1	0	1	0	0	1	0	1	1	0	1	1	1	1	0	1
14	Khan et al., 2013	10	45.4545	Low	1	1	1	1	1	1	1	0	0	0	0	0	0	0	1	0	0	1	0	1	0	0
15	Koh et al., 2004	14	63.6364	Moderate	1	1	1	0	1	1	1	1	0	0	1	1	0	1	1	0	1	1	0	1	0	0
16	Krishnan et al., 2003	14	63.6364	Moderate	1	1	1	0	0	1	1	1	0	0	1	1	0	1	1	1	1	1	0	1	0	0
17	Kueh et al., 1982	9	40.9091	Low	0	0	1	0	1	1	1	0	1	0	0	0	0	0	1	1	0	1	0	1	0	0
18	Lopez-Velez et al., 1999	12	54.5455	Moderate	1	1	1	1	1	1	1	0	0	0	0	1	0	1	1	0	0	1	0	1	0	0
19	Manan et al., 2006	12	54.5455	Moderate	1	1	1	1	1	1	1	0	0	0	0	1	0	1	1	0	0	1	0	1	0	0
20	Milner Jr. et al., 2014	13	59.0909	Moderate	1	1	1	0	0	1	1	1	1	0	0	0	0	0	1	0	1	1	0	1	1	1
21	Mohanty et al., 1988	9	40.9091	Low	0	1	1	0	0	1	1	1	0	0	0	0	0	0	1	0	1	1	0	1	0	0
22	Mohapatra et al., 2013	10	45.4545	Low	1	1	1	1	0	1	1	1	0	0	0	0	0	0	1	0	0	1	0	1	0	0
23	Moxon et al., 2015	17	77.2727	High	1	1	1	1	1	1	1	1	0	0	0	1	0	1	1	0	1	1	1	1	1	1
24	Naqvi et al., 2003	13	59.0909	Moderate	1	1	1	0	1	1	1	1	0	0	0	1	0	0	1	0	1	1	0	1	1	0
25	Nigam et al., 2018	12	54.5455	Moderate	1	1	0	1	1	1	1	0	0	0	0	1	0	1	1	0	1	1	0	1	0	0
26	Prasad et al., 2016	13	59.0909	Moderate	1	1	1	0	1	1	1	0	0	0	0	1	0	1	1	0	1	1	1	1	0	0
27	Pukrittayakamee et al., 1989	11	50	Moderate	0	1	1	0	1	1	1	1	0	0	0	1	0	0	1	0	0	1	0	1	0	1
28	Santos et al., 2012	15	68.1818	Moderate	1	1	1	1	1	1	1	1	0	0	0	1	0	1	1	0	1	1	0	1	0	1
29	Siqueira et al., 2015	19	86.3636	High	1	1	1	1	1	1	1	1	1	0	0	1	1	1	1	0	1	1	1	1	1	1
30	Srichaikul et al., 1975	8	36.3636	Low	0	1	1	0	0	1	1	1	0	0	0	0	0	0	1	0	0	1	0	1	0	0
31	Vicas et al., 2005	11	50	Moderate	1	1	1	1	1	1	0	0	0	0	0	0	0	1	1	0	0	1	1	1	0	0
32	Vreeken et al., 1978	8	36.3636	Low	0	1	1	0	0	1	1	1	0	0	0	0	0	0	1	0	0	1	0	1	0	0
33	Yeruva et al., 2016	12	54.5455	Moderate	1	1	1	1	1	1	1	1	0	0	0	0	0	1	1	0	0	1	0	1	0	0
34	Zaki et al., 2013	12	54.5455	Moderate	1	1	1	1	1	1	1	1	0	0	0	1	0	0	1	0	0	1	0	1	0	0
35	Farogh et al., 2009	9	40.9091	Low	1	1	1	0	0	1	1	0	0	0	0	0	0	1	1	0	0	1	0	1	0	0
36	Haider et al., 2012	12	54.5455	Moderate	1	1	1	1	1	1	1	0	0	0	0	1	0	1	1	0	0	1	0	1	0	0
37	Kanodia et al., 2010	10	45.4545	Low	1	0	1	1	0	1	1	0	0	0	0	0	0	1	1	0	1	1	0	1	0	0
38	Mehta et al., 2001	11	50	Moderate	1	1	1	1	0	1	1	0	0	0	0	0	1	1	1	0	0	1	0	1	0	0
